# Supplementary material for: Characteristics and Survival Outcomes of Hepatocellular Carcinoma Developed after HCV SVR
Source: Cancers (Basel). 2021 Jul 9;13(14):3455. doi: 10.3390/cancers13143455 (PMC8306695; doi:10.3390/cancers13143455)
Supplement: Supplementary file 1 [file cancers-13-03455-s001.zip]

Archive with 1 entries (1 files):
- cancers-1274704-supplementary.pdf
